# Supplementary material for: Variable Legionella Response to Building Occupancy Patterns and Precautionary Flushing
Source: Microorganisms. 2022 Mar 3;10(3):555. doi: 10.3390/microorganisms10030555 (PMC8950775; doi:10.3390/microorganisms10030555)
Supplement: Supplementary file 1 [file microorganisms-10-00555-s001.zip]

Archive with 1 entries (1 files):
- microorganisms-1604111-supplementary.pdf
